# Supplementary material for: The polar night shift: seasonal dynamics and drivers of Arctic Ocean microbiomes revealed by autonomous sampling
Source: ISME Commun. 2021 Dec 11;1:76. doi: 10.1038/s43705-021-00074-4 (PMC9723606; doi:10.1038/s43705-021-00074-4)
Supplement: Supplementary file 9 — Supplementary Table 1 [file 43705_2021_74_MOESM9_ESM.xlsx]

## Sheet: TableS1_SamplingEvents
Mooring	date	sequencing
EGC-3	2016-07-10	16S & 18S
EGC-3	2016-07-26	16S & 18S
EGC-3	2016-08-11	16S & 18S
EGC-3	2016-08-27	16S & 18S
EGC-3	2016-09-12	16S & 18S
EGC-3	2016-09-28	16S & 18S
EGC-3	2016-10-14	16S & 18S
EGC-3	2016-10-30	16S & 18S
EGC-3	2016-11-15	16S & 18S
EGC-3	2016-12-01	16S & 18S
EGC-3	2016-12-17	16S & 18S
EGC-3	2017-01-02	16S & 18S
EGC-3	2017-01-18	16S & 18S
EGC-3	2017-02-03	16S & 18S
EGC-3	2017-02-19	16S & 18S
EGC-3	2017-03-07	16S & 18S
EGC-3	2017-03-23	16S & 18S
EGC-3	2017-04-08	16S & 18S
EGC-3	2017-04-24	16S & 18S
EGC-3	2017-05-10	16S & 18S
EGC-3	2017-05-26	16S & 18S
EGC-3	2017-06-11	16S & 18S
EGC-3	2017-06-27	16S & 18S
EGC-3	2017-07-13	16S & 18S
F4-S-1	2016-08-01	16S & 18S
F4-S-1	2016-08-15	16S & 18S
F4-S-1	2016-09-01	16S & 18S
F4-S-1	2016-09-15	16S & 18S
F4-S-1	2016-10-01	16S & 18S
F4-S-1	2016-11-01	16S & 18S
F4-S-1	2016-12-01	16S & 18S
F4-S-1	2017-01-01	16S & 18S
F4-S-1	2017-02-01	16S & 18S
F4-S-1	2017-02-14	16S & 18S
F4-S-1	2017-03-01	16S & 18S
F4-S-1	2017-03-08	16S & 18S
F4-S-1	2017-03-15	16S & 18S
F4-S-1	2017-03-22	16S & 18S
F4-S-1	2017-04-01	16S & 18S
F4-S-1	2017-04-15	16S & 18S
F4-S-1	2017-05-01	16S & 18S
F4-S-1	2017-05-15	16S & 18S
F4-S-1	2017-06-01	16S & 18S
F4-S-1	2017-06-15	16S & 18S
F4-S-1	2017-07-01	16S & 18S
F4-S-1	2017-07-08	16S & 18S
F4-S-1	2017-07-15	16S & 18S
F4-S-1	2017-07-22	18S

## Sheet: Physicochemistry
Site	lat_lon	date	season	depth (m)	MLD (m)	chlorophyll (µg L-1)	water temp (°C)	salinity (psu)	O2_conc (µmol L-1)	O2_sat (%)	NO3_NO2 (µM)	PO4 (µM)	NO2 (µM)	SiO4 (µM)	pCO2	pH	%AW	%PW	watermass	% ice cover	Mooring	DeploymentEvent (Pangaea)	RecoveryEvent (Pangaea)	RawMooringData (Pangaea)
EGC	78.831000 -2.793800	2016-07-10	summer	80.1559	NA	0.28593	3.44485	35.0121	296.241	90.3259	11.31	0.76	0.05	4.47	NA	NA	91.0024	8.9976	AW	0	EGC-3	PS99_48-7	PS107_23-1	https://doi.org/10.1594/PANGAEA.884542
EGC	78.831000 -2.793800	2016-07-26	summer	83.1478	NA	0.239052	3.5155	35.01	295.498	90.2545	NA	NA	NA	NA	NA	NA	90.3816	9.6184	AW	12.2649	EGC-3	PS99_48-7	PS107_23-1	https://doi.org/10.1594/PANGAEA.884542
EGC	78.831000 -2.793800	2016-08-11	autumn	79.7929	NA	0.32499	3.24828	34.954	290.623	88.1499	10.95	0.74	0.05	4.34	NA	NA	84.1645	15.8355	AW	3.26643	EGC-3	PS99_48-7	PS107_23-1	https://doi.org/10.1594/PANGAEA.884542
EGC	78.831000 -2.793800	2016-08-27	autumn	81.1261	NA	NA	4.35835	35.0946	291.118	90.7957	12.84	0.81	0	4.44	NA	NA	98.8825	1.1175	AW	9.89694	EGC-3	PS99_48-7	PS107_23-1	https://doi.org/10.1594/PANGAEA.884542
EGC	78.831000 -2.793800	2016-09-12	autumn	81.143	NA	NA	0.082975	34.4691	306.136	85.4278	NA	NA	NA	NA	NA	NA	32.2309	67.7691	mix	16.9472	EGC-3	PS99_48-7	PS107_23-1	https://doi.org/10.1594/PANGAEA.884542
EGC	78.831000 -2.793800	2016-09-28	autumn	87.0515	NA	NA	-0.44305	34.3793	314.275	86.4262	NA	NA	NA	NA	NA	NA	22.4485	77.5515	mix	71.6051	EGC-3	PS99_48-7	PS107_23-1	https://doi.org/10.1594/PANGAEA.884542
EGC	78.831000 -2.793800	2016-10-14	autumn	79.876	NA	NA	-1.83407	34.2112	348.498	92.2413	5.05	0.44	0	2.31	NA	NA	5.8131	94.1869	PW	98.5091	EGC-3	PS99_48-7	PS107_23-1	https://doi.org/10.1594/PANGAEA.884542
EGC	78.831000 -2.793800	2016-10-30	autumn	87.5598	NA	NA	3.89882	34.9263	294.596	90.756	NA	NA	NA	NA	NA	NA	79.6696	20.3304	mix	12.6667	EGC-3	PS99_48-7	PS107_23-1	https://doi.org/10.1594/PANGAEA.884542
EGC	78.831000 -2.793800	2016-11-15	winter	80.0224	NA	NA	1.49835	34.6142	306.336	88.7266	NA	NA	NA	NA	NA	NA	46.8804	53.1196	mix	36.0795	EGC-3	PS99_48-7	PS107_23-1	https://doi.org/10.1594/PANGAEA.884542
EGC	78.831000 -2.793800	2016-12-01	winter	89.7366	NA	NA	-0.470325	34.4094	312.829	85.995	7.45	0.56	0	3.58	NA	NA	26.6211	73.3789	mix	70.1453	EGC-3	PS99_48-7	PS107_23-1	https://doi.org/10.1594/PANGAEA.884542
EGC	78.831000 -2.793800	2016-12-17	winter	83.6057	NA	NA	3.37482	34.8283	302.81	92.0419	NA	NA	NA	NA	NA	NA	68.9554	31.0446	mix	99.1162	EGC-3	PS99_48-7	PS107_23-1	https://doi.org/10.1594/PANGAEA.884542
EGC	78.831000 -2.793800	2017-01-02	winter	150.135	NA	NA	3.57155	35.0226	295.355	90.3295	13.14	0.81	0	5	NA	NA	91.8553	8.1447	AW	0	EGC-3	PS99_48-7	PS107_23-1	https://doi.org/10.1594/PANGAEA.884542
EGC	78.831000 -2.793800	2017-01-18	winter	86.1821	NA	NA	3.14003	34.9468	304.444	92.0891	11.72	0.74	0	4.23	NA	NA	83.5076	16.4924	AW	90.9853	EGC-3	PS99_48-7	PS107_23-1	https://doi.org/10.1594/PANGAEA.884542
EGC	78.831000 -2.793800	2017-02-03	winter	108.645	NA	NA	-0.723975	34.2302	320.433	87.3502	7.8	0.59	0	4.19	NA	NA	5.2021	94.7979	PW	85.0225	EGC-3	PS99_48-7	PS107_23-1	https://doi.org/10.1594/PANGAEA.884542
EGC	78.831000 -2.793800	2017-02-19	winter	81.8264	NA	NA	-1.71805	33.7474	347.376	91.8927	4.91	0.47	0	3.64	NA	NA	0	100	PW	84.9328	EGC-3	PS99_48-7	PS107_23-1	https://doi.org/10.1594/PANGAEA.884542
EGC	78.831000 -2.793800	2017-03-07	winter	80.0214	NA	NA	-1.38807	34.1155	328.98	88.0581	6.5	0.55	0	4.48	NA	NA	0	100	PW	94.5244	EGC-3	PS99_48-7	PS107_23-1	https://doi.org/10.1594/PANGAEA.884542
EGC	78.831000 -2.793800	2017-03-23	winter	86.0545	NA	NA	1.8345	34.7831	312.507	91.4078	11.83	0.74	0	4.52	NA	NA	67.1181	32.8819	mix	91.7776	EGC-3	PS99_48-7	PS107_23-1	https://doi.org/10.1594/PANGAEA.884542
EGC	78.831000 -2.793800	2017-04-08	winter	79.8325	NA	NA	-0.304675	34.347	318.285	87.8333	NA	NA	NA	NA	NA	NA	18.3527	81.6473	PW	96.8834	EGC-3	PS99_48-7	PS107_23-1	https://doi.org/10.1594/PANGAEA.884542
EGC*	78.831000 -2.793800	2017-04-24	spring	221.706	NA	NA	2.64463	35.0337	309.722	92.5989	12.61	0.78	0	4.69	NA	NA	97.6885	2.3115	AW	73.6489	EGC-3	PS99_48-7	PS107_23-1	https://doi.org/10.1594/PANGAEA.884542
EGC	78.831000 -2.793800	2017-05-10	spring	80.9926	NA	NA	3.16245	35.02	307.139	93.0116	12.2	0.75	0.01	4.61	NA	NA	32.5094	67.4906	mix	93.8392	EGC-3	PS99_48-7	PS107_23-1	https://doi.org/10.1594/PANGAEA.884542
EGC	78.831000 -2.793800	2017-05-26	spring	90.9284	NA	0.679895	3.43613	35.04	307.214	93.67	12.03	0.77	0.02	4.54	NA	NA	30.4405	69.5595	mix	69.4872	EGC-3	PS99_48-7	PS107_23-1	https://doi.org/10.1594/PANGAEA.884542
EGC	78.831000 -2.793800	2017-06-11	spring	85.8884	NA	NA	0.8623	34.5718	306.957	87.465	10.7	0.75	0	5.69	NA	NA	28.3716	71.6284	mix	99.6268	EGC-3	PS99_48-7	PS107_23-1	https://doi.org/10.1594/PANGAEA.884542
EGC	78.831000 -2.793800	2017-06-27	summer	128.89	NA	0.444695	3.6118	35.025	303.258	92.8416	12.09	0.76	0.01	4.41	NA	NA	26.3026	73.6974	mix	52.9445	EGC-3	PS99_48-7	PS107_23-1	https://doi.org/10.1594/PANGAEA.884542
EGC	78.831000 -2.793800	2017-07-13	summer	78.6525	NA	NA	3.66082	35.0404	303.067	92.9129	12.24	0.77	0.07	4.55	NA	NA	24.2337	75.7663	mix	85.7557	EGC-3	PS99_48-7	PS107_23-1	https://doi.org/10.1594/PANGAEA.884542
WSC	79.011800 6.964800	2016-08-01	autumn	28.829	0	0.690677	6.15185	35.0976	306.297	99.6687	3.53	0.47	0.02	2.31	320.85	8.0597	96.213	3.787	AW	0	F4-S-1	PS99_67-1	PS107_44-1	https://doi.org/10.1594/PANGAEA.884541
WSC	79.011800 6.964800	2016-08-15	autumn	35.8153	0	1.29141	6.89738	35.0839	292.635	96.8388	1.42	0.33	0.01	1.76	333.275	8.12025	92.8418	7.1582	AW	0	F4-S-1	PS99_67-1	PS107_44-1	https://doi.org/10.1594/PANGAEA.884541
WSC	79.011800 6.964800	2016-09-01	autumn	28.6034	2.32208	NA	7.21887	34.9024	295.507	98.3745	NA	NA	NA	NA	342.925	8.16615	70.7669	29.2331	mix	0	F4-S-1	PS99_67-1	PS107_44-1	https://doi.org/10.1594/PANGAEA.884541
WSC	79.011800 6.964800	2016-09-15	autumn	28.6103	18.7417	NA	6.72222	34.9192	298.449	98.2505	2.21	0.31	0.02	1.12	323.7	8.15155	73.5315	26.4685	mix	0	F4-S-1	PS99_67-1	PS107_44-1	https://doi.org/10.1594/PANGAEA.884541
WSC	79.011800 6.964800	2016-10-01	autumn	37.2389	62.9846	NA	6.58622	35.0813	294.839	96.8746	NA	NA	NA	NA	347.425	8.1195	93.1967	6.8033	AW	0	F4-S-1	PS99_67-1	PS107_44-1	https://doi.org/10.1594/PANGAEA.884541
WSC	79.011800 6.964800	2016-11-01	winter	52.9774	70.0721	NA	6.53603	35.0438	295.053	96.8035	8.34	0.57	0.03	2.46	359.233	8.1021	88.872	11.128	mix	0	F4-S-1	PS99_67-1	PS107_44-1	https://doi.org/10.1594/PANGAEA.884541
WSC	79.011800 6.964800	2016-12-01	winter	36.5157	76.1471	NA	5.12038	35.1054	303.465	96.3883	11.04	0.71	0	3.75	368.85	8.09215	98.7779	1.2221	AW	0	F4-S-1	PS99_67-1	PS107_44-1	https://doi.org/10.1594/PANGAEA.884541
WSC	79.011800 6.964800	2017-01-01	winter	66.6445	146.004	NA	4.8953	35.1058	302.348	95.5183	12.11	0.76	0	4.26	371	8.0873	99.0963	0.9037	AW	0	F4-S-1	PS99_67-1	PS107_44-1	https://doi.org/10.1594/PANGAEA.884541
WSC	79.011800 6.964800	2017-02-01	winter	61.595	272.191	NA	4.67005	35.0874	303.88	95.481	11.73	0.74	0	4.2	369.5	8.09335	97.4729	2.5271	AW	0	F4-S-1	PS99_67-1	PS107_44-1	https://doi.org/10.1594/PANGAEA.884541
WSC	79.011800 6.964800	2017-02-14	winter	29.0832	137.028	NA	4.55063	35.0966	307.14	96.2435	12.39	0.78	-0.01	4.4	370.275	8.09435	98.8118	1.1882	AW	0	F4-S-1	PS99_67-1	PS107_44-1	https://doi.org/10.1594/PANGAEA.884541
WSC*	79.011800 6.964800	2017-03-01	winter	202.564	241.237	NA	4.27602	35.0916	308.16	95.9015	NA	NA	NA	NA	371.65	8.0905	98.7567	1.2433	AW	0	F4-S-1	PS99_67-1	PS107_44-1	https://doi.org/10.1594/PANGAEA.884541
WSC	79.011800 6.964800	2017-03-08	winter	29.1	251.046	NA	4.45755	35.0967	307.222	96.056	12.21	0.76	0	4.36	371.1	8.09595	98.9595	1.0405	AW	0	F4-S-1	PS99_67-1	PS107_44-1	https://doi.org/10.1594/PANGAEA.884541
WSC	79.011800 6.964800	2017-03-15	winter	52.7113	282.862	NA	3.91425	35.0813	310.707	95.8739	12.31	0.78	0	4.42	367.7	8.09855	98.32	1.68	AW	0	F4-S-1	PS99_67-1	PS107_44-1	https://doi.org/10.1594/PANGAEA.884541
WSC	79.011800 6.964800	2017-03-22	winter	42.9745	265.798	NA	3.4905	35.0504	312.906	95.5462	12.29	0.76	-0.01	4.49	364.45	8.1069	96.5122	3.4878	AW	0	F4-S-1	PS99_67-1	PS107_44-1	https://doi.org/10.1594/PANGAEA.884541
WSC	79.011800 6.964800	2017-04-01	winter	28.9526	256.972	NA	2.9805	35.025	315.773	95.2118	12.37	0.77	0	4.51	364.125	8.1123	95.6171	4.3829	AW	0	F4-S-1	PS99_67-1	PS107_44-1	https://doi.org/10.1594/PANGAEA.884541
WSC	79.011800 6.964800	2017-04-15	spring	38.5101	283.765	0.611356	3.87663	35.0797	313.27	96.5774	12.47	0.78	0	4.56	368.075	8.1004	98.192	1.808	AW	0	F4-S-1	PS99_67-1	PS107_44-1	https://doi.org/10.1594/PANGAEA.884541
WSC	79.011800 6.964800	2017-05-01	spring	28.6746	250.426	0.523627	4.0687	35.0734	317.759	98.4129	11.72	0.74	0.01	4.39	362.5	8.11225	96.8832	3.1168	AW	0	F4-S-1	PS99_67-1	PS107_44-1	https://doi.org/10.1594/PANGAEA.884541
WSC	79.011800 6.964800	2017-05-15	spring	30.4989	251.851	0.263712	3.75703	35.075	321.244	98.7485	11.75	0.74	0.01	4.61	364.075	8.1123	98.0926	1.9074	AW	0	F4-S-1	PS99_67-1	PS107_44-1	https://doi.org/10.1594/PANGAEA.884541
WSC	79.011800 6.964800	2017-06-01	spring	28.4699	72.5362	2.86618	4.20977	35.0816	320.781	99.6919	11.47	0.71	0.02	4.29	380.775	8.11165	97.6085	2.3915	AW	0	F4-S-1	PS99_67-1	PS107_44-1	https://doi.org/10.1594/PANGAEA.884541
WSC	79.011800 6.964800	2017-06-15	summer	41.9734	72.8992	1.51832	4.97147	35.085	313.501	99.2112	9.8	0.71	0.04	3.85	374.95	NA	100	0	AW	0	F4-S-1	PS99_67-1	PS107_44-1	https://doi.org/10.1594/PANGAEA.884541
WSC	79.011800 6.964800	2017-07-01	summer	33.8407	12.5013	1.18288	5.79362	35.0661	328.057	105.826	5.79	0.49	0.02	3.67	344.85	NA	100	0	AW	0	F4-S-1	PS99_67-1	PS107_44-1	https://doi.org/10.1594/PANGAEA.884541
WSC	79.011800 6.964800	2017-07-08	summer	28.8458	0	1.07717	6.24202	35.0639	335.449	109.338	5.25	0.48	0.01	2.08	376.7	NA	100	0	AW	0	F4-S-1	PS99_67-1	PS107_44-1	https://doi.org/10.1594/PANGAEA.884541
WSC	79.011800 6.964800	2017-07-15	summer	29.7668	29.0108	0.858658	5.97957	35.067	317.346	102.824	NA	0.21	0	3.02	421.05	NA	100	0	AW	0	F4-S-1	PS99_67-1	PS107_44-1	https://doi.org/10.1594/PANGAEA.884541
WSC	79.011800 6.964800	2017-07-22	summer	29.0189	0	1.09826	6.7394	35.0572	313.092	103.217	4.49	0.41	0.01	2.61	424.45	NA	100	0	AW	0	F4-S-1	PS99_67-1	PS107_44-1	https://doi.org/10.1594/PANGAEA.884541
* excluded from detailed analysis (collected at >200m depth)
MLD: mixed layer depth
AW: Atlantic Water; PW: Polar Water

## Sheet: fastq_16S_run1
Mooring	date	study_accession	sample_accession	experiment_accession	run_accession	fastq_ftp
EGC-3	2016-07-10	PRJEB43890	SAMEA8401814	ERX5313960	ERR5533554	ftp.sra.ebi.ac.uk/vol1/fastq/ERR553/004/ERR5533554/ERR5533554_1.fastq.gz;ftp.sra.ebi.ac.uk/vol1/fastq/ERR553/004/ERR5533554/ERR5533554_2.fastq.gz
EGC-3	2016-07-26	PRJEB43890	SAMEA8401812	ERX5313958	ERR5533552	ftp.sra.ebi.ac.uk/vol1/fastq/ERR553/002/ERR5533552/ERR5533552_1.fastq.gz;ftp.sra.ebi.ac.uk/vol1/fastq/ERR553/002/ERR5533552/ERR5533552_2.fastq.gz
EGC-3	2016-08-11	PRJEB43890	SAMEA8401810	ERX5313956	ERR5533550	ftp.sra.ebi.ac.uk/vol1/fastq/ERR553/000/ERR5533550/ERR5533550_1.fastq.gz;ftp.sra.ebi.ac.uk/vol1/fastq/ERR553/000/ERR5533550/ERR5533550_2.fastq.gz
EGC-3	2016-08-27	PRJEB43890	SAMEA8401808	ERX5313954	ERR5533548	ftp.sra.ebi.ac.uk/vol1/fastq/ERR553/008/ERR5533548/ERR5533548_1.fastq.gz;ftp.sra.ebi.ac.uk/vol1/fastq/ERR553/008/ERR5533548/ERR5533548_2.fastq.gz
EGC-3	2016-09-12	PRJEB43890	SAMEA8401806	ERX5313952	ERR5533546	ftp.sra.ebi.ac.uk/vol1/fastq/ERR553/006/ERR5533546/ERR5533546_1.fastq.gz;ftp.sra.ebi.ac.uk/vol1/fastq/ERR553/006/ERR5533546/ERR5533546_2.fastq.gz
EGC-3	2016-09-28	PRJEB43890	SAMEA8401804	ERX5313950	ERR5533544	ftp.sra.ebi.ac.uk/vol1/fastq/ERR553/004/ERR5533544/ERR5533544_1.fastq.gz;ftp.sra.ebi.ac.uk/vol1/fastq/ERR553/004/ERR5533544/ERR5533544_2.fastq.gz
EGC-3	2016-10-14	PRJEB43890	SAMEA8401802	ERX5313948	ERR5533542	ftp.sra.ebi.ac.uk/vol1/fastq/ERR553/002/ERR5533542/ERR5533542_1.fastq.gz;ftp.sra.ebi.ac.uk/vol1/fastq/ERR553/002/ERR5533542/ERR5533542_2.fastq.gz
EGC-3	2016-10-30	PRJEB43890	SAMEA8401800	ERX5313946	ERR5533540	ftp.sra.ebi.ac.uk/vol1/fastq/ERR553/000/ERR5533540/ERR5533540_1.fastq.gz;ftp.sra.ebi.ac.uk/vol1/fastq/ERR553/000/ERR5533540/ERR5533540_2.fastq.gz
EGC-3	2016-11-15	PRJEB43890	SAMEA8401798	ERX5313944	ERR5533538	ftp.sra.ebi.ac.uk/vol1/fastq/ERR553/008/ERR5533538/ERR5533538_1.fastq.gz;ftp.sra.ebi.ac.uk/vol1/fastq/ERR553/008/ERR5533538/ERR5533538_2.fastq.gz
EGC-3	2016-12-01	PRJEB43890	SAMEA8401795	ERX5313942	ERR5533536	ftp.sra.ebi.ac.uk/vol1/fastq/ERR553/006/ERR5533536/ERR5533536_1.fastq.gz;ftp.sra.ebi.ac.uk/vol1/fastq/ERR553/006/ERR5533536/ERR5533536_2.fastq.gz
EGC-3	2016-12-17	PRJEB43890	SAMEA8401793	ERX5313940	ERR5533534	ftp.sra.ebi.ac.uk/vol1/fastq/ERR553/004/ERR5533534/ERR5533534_1.fastq.gz;ftp.sra.ebi.ac.uk/vol1/fastq/ERR553/004/ERR5533534/ERR5533534_2.fastq.gz
EGC-3	2017-01-02	PRJEB43890	SAMEA8401789	ERX5313938	ERR5533532	ftp.sra.ebi.ac.uk/vol1/fastq/ERR553/002/ERR5533532/ERR5533532_1.fastq.gz;ftp.sra.ebi.ac.uk/vol1/fastq/ERR553/002/ERR5533532/ERR5533532_2.fastq.gz
EGC-3	2017-01-18	PRJEB43890	SAMEA8401787	ERX5313936	ERR5533530	ftp.sra.ebi.ac.uk/vol1/fastq/ERR553/000/ERR5533530/ERR5533530_1.fastq.gz;ftp.sra.ebi.ac.uk/vol1/fastq/ERR553/000/ERR5533530/ERR5533530_2.fastq.gz
EGC-3	2017-02-03	PRJEB43890	SAMEA8401784	ERX5313934	ERR5533528	ftp.sra.ebi.ac.uk/vol1/fastq/ERR553/008/ERR5533528/ERR5533528_1.fastq.gz;ftp.sra.ebi.ac.uk/vol1/fastq/ERR553/008/ERR5533528/ERR5533528_2.fastq.gz
EGC-3	2017-02-19	PRJEB43890	SAMEA8401782	ERX5313932	ERR5533526	ftp.sra.ebi.ac.uk/vol1/fastq/ERR553/006/ERR5533526/ERR5533526_1.fastq.gz;ftp.sra.ebi.ac.uk/vol1/fastq/ERR553/006/ERR5533526/ERR5533526_2.fastq.gz
EGC-3	2017-03-07	PRJEB43890	SAMEA8401779	ERX5313930	ERR5533524	ftp.sra.ebi.ac.uk/vol1/fastq/ERR553/004/ERR5533524/ERR5533524_1.fastq.gz;ftp.sra.ebi.ac.uk/vol1/fastq/ERR553/004/ERR5533524/ERR5533524_2.fastq.gz
EGC-3	2017-03-23	PRJEB43890	SAMEA8401776	ERX5313928	ERR5533522	ftp.sra.ebi.ac.uk/vol1/fastq/ERR553/002/ERR5533522/ERR5533522_1.fastq.gz;ftp.sra.ebi.ac.uk/vol1/fastq/ERR553/002/ERR5533522/ERR5533522_2.fastq.gz
EGC-3	2017-04-08	PRJEB43890	SAMEA8401773	ERX5313926	ERR5533520	ftp.sra.ebi.ac.uk/vol1/fastq/ERR553/000/ERR5533520/ERR5533520_1.fastq.gz;ftp.sra.ebi.ac.uk/vol1/fastq/ERR553/000/ERR5533520/ERR5533520_2.fastq.gz
EGC-3	2017-04-24	PRJEB43890	SAMEA8401771	ERX5313924	ERR5533518	ftp.sra.ebi.ac.uk/vol1/fastq/ERR553/008/ERR5533518/ERR5533518_1.fastq.gz;ftp.sra.ebi.ac.uk/vol1/fastq/ERR553/008/ERR5533518/ERR5533518_2.fastq.gz
EGC-3	2017-05-10	PRJEB43890	SAMEA8401768	ERX5313900	ERR5533493	ftp.sra.ebi.ac.uk/vol1/fastq/ERR553/003/ERR5533493/ERR5533493_1.fastq.gz;ftp.sra.ebi.ac.uk/vol1/fastq/ERR553/003/ERR5533493/ERR5533493_2.fastq.gz
EGC-3	2017-05-26	PRJEB43890	SAMEA8401765	ERX5313898	ERR5533491	ftp.sra.ebi.ac.uk/vol1/fastq/ERR553/001/ERR5533491/ERR5533491_1.fastq.gz;ftp.sra.ebi.ac.uk/vol1/fastq/ERR553/001/ERR5533491/ERR5533491_2.fastq.gz
EGC-3	2017-06-11	PRJEB43890	SAMEA8401761	ERX5313896	ERR5533489	ftp.sra.ebi.ac.uk/vol1/fastq/ERR553/009/ERR5533489/ERR5533489_1.fastq.gz;ftp.sra.ebi.ac.uk/vol1/fastq/ERR553/009/ERR5533489/ERR5533489_2.fastq.gz
EGC-3	2017-06-27	PRJEB43890	SAMEA8401757	ERX5313966	ERR5533559	ftp.sra.ebi.ac.uk/vol1/fastq/ERR553/009/ERR5533559/ERR5533559_1.fastq.gz;ftp.sra.ebi.ac.uk/vol1/fastq/ERR553/009/ERR5533559/ERR5533559_2.fastq.gz
EGC-3	2017-07-13	PRJEB43890	SAMEA8401754	ERX5313964	ERR5533557	ftp.sra.ebi.ac.uk/vol1/fastq/ERR553/007/ERR5533557/ERR5533557_1.fastq.gz;ftp.sra.ebi.ac.uk/vol1/fastq/ERR553/007/ERR5533557/ERR5533557_2.fastq.gz
F4-S-1	2016-08-01	PRJEB43890	SAMEA8401751	ERX5313962	ERR5533555	ftp.sra.ebi.ac.uk/vol1/fastq/ERR553/005/ERR5533555/ERR5533555_1.fastq.gz;ftp.sra.ebi.ac.uk/vol1/fastq/ERR553/005/ERR5533555/ERR5533555_2.fastq.gz
F4-S-1	2016-08-15	PRJEB43890	SAMEA8401746	ERX5313895	ERR5533487	ftp.sra.ebi.ac.uk/vol1/fastq/ERR553/007/ERR5533487/ERR5533487_1.fastq.gz;ftp.sra.ebi.ac.uk/vol1/fastq/ERR553/007/ERR5533487/ERR5533487_2.fastq.gz
F4-S-1	2016-09-01	PRJEB43890	SAMEA8401743	ERX5313893	ERR5533485	ftp.sra.ebi.ac.uk/vol1/fastq/ERR553/005/ERR5533485/ERR5533485_1.fastq.gz;ftp.sra.ebi.ac.uk/vol1/fastq/ERR553/005/ERR5533485/ERR5533485_2.fastq.gz
F4-S-1	2016-09-15	PRJEB43890	SAMEA8401740	ERX5313891	ERR5533483	ftp.sra.ebi.ac.uk/vol1/fastq/ERR553/003/ERR5533483/ERR5533483_1.fastq.gz;ftp.sra.ebi.ac.uk/vol1/fastq/ERR553/003/ERR5533483/ERR5533483_2.fastq.gz
F4-S-1	2016-10-01	PRJEB43890	SAMEA8401737	ERX5313889	ERR5533481	ftp.sra.ebi.ac.uk/vol1/fastq/ERR553/001/ERR5533481/ERR5533481_1.fastq.gz;ftp.sra.ebi.ac.uk/vol1/fastq/ERR553/001/ERR5533481/ERR5533481_2.fastq.gz
F4-S-1	2016-11-01	PRJEB43890	SAMEA8401734	ERX5313887	ERR5533479	ftp.sra.ebi.ac.uk/vol1/fastq/ERR553/009/ERR5533479/ERR5533479_1.fastq.gz;ftp.sra.ebi.ac.uk/vol1/fastq/ERR553/009/ERR5533479/ERR5533479_2.fastq.gz
F4-S-1	2016-12-01	PRJEB43890	SAMEA8401729	ERX5313885	ERR5533477	ftp.sra.ebi.ac.uk/vol1/fastq/ERR553/007/ERR5533477/ERR5533477_1.fastq.gz;ftp.sra.ebi.ac.uk/vol1/fastq/ERR553/007/ERR5533477/ERR5533477_2.fastq.gz
F4-S-1	2017-01-01	PRJEB43890	SAMEA8401728	ERX5313884	ERR5533476	ftp.sra.ebi.ac.uk/vol1/fastq/ERR553/006/ERR5533476/ERR5533476_1.fastq.gz;ftp.sra.ebi.ac.uk/vol1/fastq/ERR553/006/ERR5533476/ERR5533476_2.fastq.gz
F4-S-1	2017-02-01	PRJEB43890	SAMEA8401726	ERX5313882	ERR5533474	ftp.sra.ebi.ac.uk/vol1/fastq/ERR553/004/ERR5533474/ERR5533474_1.fastq.gz;ftp.sra.ebi.ac.uk/vol1/fastq/ERR553/004/ERR5533474/ERR5533474_2.fastq.gz
F4-S-1	2017-02-14	PRJEB43890	SAMEA8401722	ERX5313880	ERR5533472	ftp.sra.ebi.ac.uk/vol1/fastq/ERR553/002/ERR5533472/ERR5533472_1.fastq.gz;ftp.sra.ebi.ac.uk/vol1/fastq/ERR553/002/ERR5533472/ERR5533472_2.fastq.gz
F4-S-1	2017-03-01	PRJEB43890	SAMEA8401720	ERX5313878	ERR5533470	ftp.sra.ebi.ac.uk/vol1/fastq/ERR553/000/ERR5533470/ERR5533470_1.fastq.gz;ftp.sra.ebi.ac.uk/vol1/fastq/ERR553/000/ERR5533470/ERR5533470_2.fastq.gz
F4-S-1	2017-03-08	PRJEB43890	SAMEA8401718	ERX5313876	ERR5533468	ftp.sra.ebi.ac.uk/vol1/fastq/ERR553/008/ERR5533468/ERR5533468_1.fastq.gz;ftp.sra.ebi.ac.uk/vol1/fastq/ERR553/008/ERR5533468/ERR5533468_2.fastq.gz
F4-S-1	2017-03-15	PRJEB43890	SAMEA8401717	ERX5313874	ERR5533466	ftp.sra.ebi.ac.uk/vol1/fastq/ERR553/006/ERR5533466/ERR5533466_1.fastq.gz;ftp.sra.ebi.ac.uk/vol1/fastq/ERR553/006/ERR5533466/ERR5533466_2.fastq.gz
F4-S-1	2017-03-22	PRJEB43890	SAMEA8401715	ERX5313872	ERR5533464	ftp.sra.ebi.ac.uk/vol1/fastq/ERR553/004/ERR5533464/ERR5533464_1.fastq.gz;ftp.sra.ebi.ac.uk/vol1/fastq/ERR553/004/ERR5533464/ERR5533464_2.fastq.gz
F4-S-1	2017-04-01	PRJEB43890	SAMEA8401712	ERX5313870	ERR5533462	ftp.sra.ebi.ac.uk/vol1/fastq/ERR553/002/ERR5533462/ERR5533462_1.fastq.gz;ftp.sra.ebi.ac.uk/vol1/fastq/ERR553/002/ERR5533462/ERR5533462_2.fastq.gz
F4-S-1	2017-04-15	PRJEB43890	SAMEA8401710	ERX5313868	ERR5533460	ftp.sra.ebi.ac.uk/vol1/fastq/ERR553/000/ERR5533460/ERR5533460_1.fastq.gz;ftp.sra.ebi.ac.uk/vol1/fastq/ERR553/000/ERR5533460/ERR5533460_2.fastq.gz
F4-S-1	2017-05-01	PRJEB43890	SAMEA8401708	ERX5313866	ERR5533458	ftp.sra.ebi.ac.uk/vol1/fastq/ERR553/008/ERR5533458/ERR5533458_1.fastq.gz;ftp.sra.ebi.ac.uk/vol1/fastq/ERR553/008/ERR5533458/ERR5533458_2.fastq.gz
F4-S-1	2017-05-15	PRJEB43890	SAMEA8401706	ERX5313864	ERR5533456	ftp.sra.ebi.ac.uk/vol1/fastq/ERR553/006/ERR5533456/ERR5533456_1.fastq.gz;ftp.sra.ebi.ac.uk/vol1/fastq/ERR553/006/ERR5533456/ERR5533456_2.fastq.gz
F4-S-1	2017-06-01	PRJEB43890	SAMEA8401704	ERX5313862	ERR5533454	ftp.sra.ebi.ac.uk/vol1/fastq/ERR553/004/ERR5533454/ERR5533454_1.fastq.gz;ftp.sra.ebi.ac.uk/vol1/fastq/ERR553/004/ERR5533454/ERR5533454_2.fastq.gz
F4-S-1	2017-06-15	PRJEB43890	SAMEA8401702	ERX5313860	ERR5533452	ftp.sra.ebi.ac.uk/vol1/fastq/ERR553/002/ERR5533452/ERR5533452_1.fastq.gz;ftp.sra.ebi.ac.uk/vol1/fastq/ERR553/002/ERR5533452/ERR5533452_2.fastq.gz
F4-S-1	2017-07-01	PRJEB43890	SAMEA8401700	ERX5313858	ERR5533450	ftp.sra.ebi.ac.uk/vol1/fastq/ERR553/000/ERR5533450/ERR5533450_1.fastq.gz;ftp.sra.ebi.ac.uk/vol1/fastq/ERR553/000/ERR5533450/ERR5533450_2.fastq.gz
F4-S-1	2017-07-08	PRJEB43890	SAMEA8401699	ERX5313856	ERR5533448	ftp.sra.ebi.ac.uk/vol1/fastq/ERR553/008/ERR5533448/ERR5533448_1.fastq.gz;ftp.sra.ebi.ac.uk/vol1/fastq/ERR553/008/ERR5533448/ERR5533448_2.fastq.gz
F4-S-1	2017-07-15	PRJEB43890	SAMEA8401697	ERX5313854	ERR5533446	ftp.sra.ebi.ac.uk/vol1/fastq/ERR553/006/ERR5533446/ERR5533446_1.fastq.gz;ftp.sra.ebi.ac.uk/vol1/fastq/ERR553/006/ERR5533446/ERR5533446_2.fastq.gz

## Sheet: fastq_16S_run2
Mooring	date	study_accession	sample_accession	experiment_accession	run_accession	fastq_ftp
EGC-3	2016-07-10	PRJEB43890	SAMEA8401814	ERX5313959	ERR5533553	ftp.sra.ebi.ac.uk/vol1/fastq/ERR553/003/ERR5533553/ERR5533553_1.fastq.gz;ftp.sra.ebi.ac.uk/vol1/fastq/ERR553/003/ERR5533553/ERR5533553_2.fastq.gz
EGC-3	2016-07-26	PRJEB43890	SAMEA8401812	ERX5313957	ERR5533551	ftp.sra.ebi.ac.uk/vol1/fastq/ERR553/001/ERR5533551/ERR5533551_1.fastq.gz;ftp.sra.ebi.ac.uk/vol1/fastq/ERR553/001/ERR5533551/ERR5533551_2.fastq.gz
EGC-3	2016-08-11	PRJEB43890	SAMEA8401810	ERX5313955	ERR5533549	ftp.sra.ebi.ac.uk/vol1/fastq/ERR553/009/ERR5533549/ERR5533549_1.fastq.gz;ftp.sra.ebi.ac.uk/vol1/fastq/ERR553/009/ERR5533549/ERR5533549_2.fastq.gz
EGC-3	2016-08-27	PRJEB43890	SAMEA8401808	ERX5313953	ERR5533547	ftp.sra.ebi.ac.uk/vol1/fastq/ERR553/007/ERR5533547/ERR5533547_1.fastq.gz;ftp.sra.ebi.ac.uk/vol1/fastq/ERR553/007/ERR5533547/ERR5533547_2.fastq.gz
EGC-3	2016-09-12	PRJEB43890	SAMEA8401806	ERX5313951	ERR5533545	ftp.sra.ebi.ac.uk/vol1/fastq/ERR553/005/ERR5533545/ERR5533545_1.fastq.gz;ftp.sra.ebi.ac.uk/vol1/fastq/ERR553/005/ERR5533545/ERR5533545_2.fastq.gz
EGC-3	2016-09-28	PRJEB43890	SAMEA8401804	ERX5313949	ERR5533543	ftp.sra.ebi.ac.uk/vol1/fastq/ERR553/003/ERR5533543/ERR5533543_1.fastq.gz;ftp.sra.ebi.ac.uk/vol1/fastq/ERR553/003/ERR5533543/ERR5533543_2.fastq.gz
EGC-3	2016-10-14	PRJEB43890	SAMEA8401802	ERX5313947	ERR5533541	ftp.sra.ebi.ac.uk/vol1/fastq/ERR553/001/ERR5533541/ERR5533541_1.fastq.gz;ftp.sra.ebi.ac.uk/vol1/fastq/ERR553/001/ERR5533541/ERR5533541_2.fastq.gz
EGC-3	2016-10-30	PRJEB43890	SAMEA8401800	ERX5313945	ERR5533539	ftp.sra.ebi.ac.uk/vol1/fastq/ERR553/009/ERR5533539/ERR5533539_1.fastq.gz;ftp.sra.ebi.ac.uk/vol1/fastq/ERR553/009/ERR5533539/ERR5533539_2.fastq.gz
EGC-3	2016-11-15	PRJEB43890	SAMEA8401798	ERX5313943	ERR5533537	ftp.sra.ebi.ac.uk/vol1/fastq/ERR553/007/ERR5533537/ERR5533537_1.fastq.gz;ftp.sra.ebi.ac.uk/vol1/fastq/ERR553/007/ERR5533537/ERR5533537_2.fastq.gz
EGC-3	2016-12-01	PRJEB43890	SAMEA8401795	ERX5313941	ERR5533535	ftp.sra.ebi.ac.uk/vol1/fastq/ERR553/005/ERR5533535/ERR5533535_1.fastq.gz;ftp.sra.ebi.ac.uk/vol1/fastq/ERR553/005/ERR5533535/ERR5533535_2.fastq.gz
EGC-3	2016-12-17	PRJEB43890	SAMEA8401793	ERX5313939	ERR5533533	ftp.sra.ebi.ac.uk/vol1/fastq/ERR553/003/ERR5533533/ERR5533533_1.fastq.gz;ftp.sra.ebi.ac.uk/vol1/fastq/ERR553/003/ERR5533533/ERR5533533_2.fastq.gz
EGC-3	2017-01-02	PRJEB43890	SAMEA8401789	ERX5313937	ERR5533531	ftp.sra.ebi.ac.uk/vol1/fastq/ERR553/001/ERR5533531/ERR5533531_1.fastq.gz;ftp.sra.ebi.ac.uk/vol1/fastq/ERR553/001/ERR5533531/ERR5533531_2.fastq.gz
EGC-3	2017-01-18	PRJEB43890	SAMEA8401787	ERX5313935	ERR5533529	ftp.sra.ebi.ac.uk/vol1/fastq/ERR553/009/ERR5533529/ERR5533529_1.fastq.gz;ftp.sra.ebi.ac.uk/vol1/fastq/ERR553/009/ERR5533529/ERR5533529_2.fastq.gz
EGC-3	2017-02-03	PRJEB43890	SAMEA8401784	ERX5313933	ERR5533527	ftp.sra.ebi.ac.uk/vol1/fastq/ERR553/007/ERR5533527/ERR5533527_1.fastq.gz;ftp.sra.ebi.ac.uk/vol1/fastq/ERR553/007/ERR5533527/ERR5533527_2.fastq.gz
EGC-3	2017-02-19	PRJEB43890	SAMEA8401782	ERX5313931	ERR5533525	ftp.sra.ebi.ac.uk/vol1/fastq/ERR553/005/ERR5533525/ERR5533525_1.fastq.gz;ftp.sra.ebi.ac.uk/vol1/fastq/ERR553/005/ERR5533525/ERR5533525_2.fastq.gz
EGC-3	2017-03-07	PRJEB43890	SAMEA8401779	ERX5313929	ERR5533523	ftp.sra.ebi.ac.uk/vol1/fastq/ERR553/003/ERR5533523/ERR5533523_1.fastq.gz;ftp.sra.ebi.ac.uk/vol1/fastq/ERR553/003/ERR5533523/ERR5533523_2.fastq.gz
EGC-3	2017-03-23	PRJEB43890	SAMEA8401776	ERX5313927	ERR5533521	ftp.sra.ebi.ac.uk/vol1/fastq/ERR553/001/ERR5533521/ERR5533521_1.fastq.gz;ftp.sra.ebi.ac.uk/vol1/fastq/ERR553/001/ERR5533521/ERR5533521_2.fastq.gz
EGC-3	2017-04-08	PRJEB43890	SAMEA8401773	ERX5313925	ERR5533519	ftp.sra.ebi.ac.uk/vol1/fastq/ERR553/009/ERR5533519/ERR5533519_1.fastq.gz;ftp.sra.ebi.ac.uk/vol1/fastq/ERR553/009/ERR5533519/ERR5533519_2.fastq.gz
EGC-3	2017-04-24	PRJEB43890	SAMEA8401771	ERX5313923	ERR5533494	ftp.sra.ebi.ac.uk/vol1/fastq/ERR553/004/ERR5533494/ERR5533494_1.fastq.gz;ftp.sra.ebi.ac.uk/vol1/fastq/ERR553/004/ERR5533494/ERR5533494_2.fastq.gz
EGC-3	2017-05-10	PRJEB43890	SAMEA8401768	ERX5313899	ERR5533492	ftp.sra.ebi.ac.uk/vol1/fastq/ERR553/002/ERR5533492/ERR5533492_1.fastq.gz;ftp.sra.ebi.ac.uk/vol1/fastq/ERR553/002/ERR5533492/ERR5533492_2.fastq.gz
EGC-3	2017-05-26	PRJEB43890	SAMEA8401765	ERX5313897	ERR5533490	ftp.sra.ebi.ac.uk/vol1/fastq/ERR553/000/ERR5533490/ERR5533490_1.fastq.gz;ftp.sra.ebi.ac.uk/vol1/fastq/ERR553/000/ERR5533490/ERR5533490_2.fastq.gz
EGC-3	2017-06-11	PRJEB43890	SAMEA8401761	ERX5313967	ERR5533560	ftp.sra.ebi.ac.uk/vol1/fastq/ERR553/000/ERR5533560/ERR5533560_1.fastq.gz;ftp.sra.ebi.ac.uk/vol1/fastq/ERR553/000/ERR5533560/ERR5533560_2.fastq.gz
EGC-3	2017-06-27	PRJEB43890	SAMEA8401757	ERX5313965	ERR5533558	ftp.sra.ebi.ac.uk/vol1/fastq/ERR553/008/ERR5533558/ERR5533558_1.fastq.gz;ftp.sra.ebi.ac.uk/vol1/fastq/ERR553/008/ERR5533558/ERR5533558_2.fastq.gz
EGC-3	2017-07-13	PRJEB43890	SAMEA8401754	ERX5313963	ERR5533556	ftp.sra.ebi.ac.uk/vol1/fastq/ERR553/006/ERR5533556/ERR5533556_1.fastq.gz;ftp.sra.ebi.ac.uk/vol1/fastq/ERR553/006/ERR5533556/ERR5533556_2.fastq.gz
F4-S-1	2016-08-01	PRJEB43890	SAMEA8401751	ERX5313961	ERR5533488	ftp.sra.ebi.ac.uk/vol1/fastq/ERR553/008/ERR5533488/ERR5533488_1.fastq.gz;ftp.sra.ebi.ac.uk/vol1/fastq/ERR553/008/ERR5533488/ERR5533488_2.fastq.gz
F4-S-1	2016-08-15	PRJEB43890	SAMEA8401746	ERX5313894	ERR5533486	ftp.sra.ebi.ac.uk/vol1/fastq/ERR553/006/ERR5533486/ERR5533486_1.fastq.gz;ftp.sra.ebi.ac.uk/vol1/fastq/ERR553/006/ERR5533486/ERR5533486_2.fastq.gz
F4-S-1	2016-09-01	PRJEB43890	SAMEA8401743	ERX5313892	ERR5533484	ftp.sra.ebi.ac.uk/vol1/fastq/ERR553/004/ERR5533484/ERR5533484_1.fastq.gz;ftp.sra.ebi.ac.uk/vol1/fastq/ERR553/004/ERR5533484/ERR5533484_2.fastq.gz
F4-S-1	2016-09-15	PRJEB43890	SAMEA8401740	ERX5313890	ERR5533482	ftp.sra.ebi.ac.uk/vol1/fastq/ERR553/002/ERR5533482/ERR5533482_1.fastq.gz;ftp.sra.ebi.ac.uk/vol1/fastq/ERR553/002/ERR5533482/ERR5533482_2.fastq.gz
F4-S-1	2016-10-01	PRJEB43890	SAMEA8401737	ERX5313888	ERR5533480	ftp.sra.ebi.ac.uk/vol1/fastq/ERR553/000/ERR5533480/ERR5533480_1.fastq.gz;ftp.sra.ebi.ac.uk/vol1/fastq/ERR553/000/ERR5533480/ERR5533480_2.fastq.gz
F4-S-1	2016-11-01	PRJEB43890	SAMEA8401734	ERX5313886	ERR5533478	ftp.sra.ebi.ac.uk/vol1/fastq/ERR553/008/ERR5533478/ERR5533478_1.fastq.gz;ftp.sra.ebi.ac.uk/vol1/fastq/ERR553/008/ERR5533478/ERR5533478_2.fastq.gz
F4-S-1	2017-01-01	PRJEB43890	SAMEA8401728	ERX5313883	ERR5533475	ftp.sra.ebi.ac.uk/vol1/fastq/ERR553/005/ERR5533475/ERR5533475_1.fastq.gz;ftp.sra.ebi.ac.uk/vol1/fastq/ERR553/005/ERR5533475/ERR5533475_2.fastq.gz
F4-S-1	2017-02-01	PRJEB43890	SAMEA8401726	ERX5313881	ERR5533473	ftp.sra.ebi.ac.uk/vol1/fastq/ERR553/003/ERR5533473/ERR5533473_1.fastq.gz;ftp.sra.ebi.ac.uk/vol1/fastq/ERR553/003/ERR5533473/ERR5533473_2.fastq.gz
F4-S-1	2017-02-14	PRJEB43890	SAMEA8401722	ERX5313879	ERR5533471	ftp.sra.ebi.ac.uk/vol1/fastq/ERR553/001/ERR5533471/ERR5533471_1.fastq.gz;ftp.sra.ebi.ac.uk/vol1/fastq/ERR553/001/ERR5533471/ERR5533471_2.fastq.gz
F4-S-1	2017-03-01	PRJEB43890	SAMEA8401720	ERX5313877	ERR5533469	ftp.sra.ebi.ac.uk/vol1/fastq/ERR553/009/ERR5533469/ERR5533469_1.fastq.gz;ftp.sra.ebi.ac.uk/vol1/fastq/ERR553/009/ERR5533469/ERR5533469_2.fastq.gz
F4-S-1	2017-03-08	PRJEB43890	SAMEA8401718	ERX5313875	ERR5533467	ftp.sra.ebi.ac.uk/vol1/fastq/ERR553/007/ERR5533467/ERR5533467_1.fastq.gz;ftp.sra.ebi.ac.uk/vol1/fastq/ERR553/007/ERR5533467/ERR5533467_2.fastq.gz
F4-S-1	2017-03-15	PRJEB43890	SAMEA8401717	ERX5313873	ERR5533465	ftp.sra.ebi.ac.uk/vol1/fastq/ERR553/005/ERR5533465/ERR5533465_1.fastq.gz;ftp.sra.ebi.ac.uk/vol1/fastq/ERR553/005/ERR5533465/ERR5533465_2.fastq.gz
F4-S-1	2017-03-22	PRJEB43890	SAMEA8401715	ERX5313871	ERR5533463	ftp.sra.ebi.ac.uk/vol1/fastq/ERR553/003/ERR5533463/ERR5533463_1.fastq.gz;ftp.sra.ebi.ac.uk/vol1/fastq/ERR553/003/ERR5533463/ERR5533463_2.fastq.gz
F4-S-1	2017-04-01	PRJEB43890	SAMEA8401712	ERX5313869	ERR5533461	ftp.sra.ebi.ac.uk/vol1/fastq/ERR553/001/ERR5533461/ERR5533461_1.fastq.gz;ftp.sra.ebi.ac.uk/vol1/fastq/ERR553/001/ERR5533461/ERR5533461_2.fastq.gz
F4-S-1	2017-04-15	PRJEB43890	SAMEA8401710	ERX5313867	ERR5533459	ftp.sra.ebi.ac.uk/vol1/fastq/ERR553/009/ERR5533459/ERR5533459_1.fastq.gz;ftp.sra.ebi.ac.uk/vol1/fastq/ERR553/009/ERR5533459/ERR5533459_2.fastq.gz
F4-S-1	2017-05-01	PRJEB43890	SAMEA8401708	ERX5313865	ERR5533457	ftp.sra.ebi.ac.uk/vol1/fastq/ERR553/007/ERR5533457/ERR5533457_1.fastq.gz;ftp.sra.ebi.ac.uk/vol1/fastq/ERR553/007/ERR5533457/ERR5533457_2.fastq.gz
F4-S-1	2017-05-15	PRJEB43890	SAMEA8401706	ERX5313863	ERR5533455	ftp.sra.ebi.ac.uk/vol1/fastq/ERR553/005/ERR5533455/ERR5533455_1.fastq.gz;ftp.sra.ebi.ac.uk/vol1/fastq/ERR553/005/ERR5533455/ERR5533455_2.fastq.gz
F4-S-1	2017-06-01	PRJEB43890	SAMEA8401704	ERX5313861	ERR5533453	ftp.sra.ebi.ac.uk/vol1/fastq/ERR553/003/ERR5533453/ERR5533453_1.fastq.gz;ftp.sra.ebi.ac.uk/vol1/fastq/ERR553/003/ERR5533453/ERR5533453_2.fastq.gz
F4-S-1	2017-06-15	PRJEB43890	SAMEA8401702	ERX5313859	ERR5533451	ftp.sra.ebi.ac.uk/vol1/fastq/ERR553/001/ERR5533451/ERR5533451_1.fastq.gz;ftp.sra.ebi.ac.uk/vol1/fastq/ERR553/001/ERR5533451/ERR5533451_2.fastq.gz
F4-S-1	2017-07-01	PRJEB43890	SAMEA8401700	ERX5313857	ERR5533449	ftp.sra.ebi.ac.uk/vol1/fastq/ERR553/009/ERR5533449/ERR5533449_1.fastq.gz;ftp.sra.ebi.ac.uk/vol1/fastq/ERR553/009/ERR5533449/ERR5533449_2.fastq.gz
F4-S-1	2017-07-08	PRJEB43890	SAMEA8401699	ERX5313855	ERR5533447	ftp.sra.ebi.ac.uk/vol1/fastq/ERR553/007/ERR5533447/ERR5533447_1.fastq.gz;ftp.sra.ebi.ac.uk/vol1/fastq/ERR553/007/ERR5533447/ERR5533447_2.fastq.gz
F4-S-1	2017-07-15	PRJEB43890	SAMEA8401697	ERX5313853	ERR5533445	ftp.sra.ebi.ac.uk/vol1/fastq/ERR553/005/ERR5533445/ERR5533445_1.fastq.gz;ftp.sra.ebi.ac.uk/vol1/fastq/ERR553/005/ERR5533445/ERR5533445_2.fastq.gz

## Sheet: fastq_18S
Mooring	date	study_accession	sample_accession	experiment_accession	run_accession	fastq_ftp
EGC-3	2016-07-10	PRJEB43504	SAMEA8401814	ERX5313780	ERR5533373	ftp.sra.ebi.ac.uk/vol1/fastq/ERR553/003/ERR5533373/ERR5533373_1.fastq.gz;ftp.sra.ebi.ac.uk/vol1/fastq/ERR553/003/ERR5533373/ERR5533373_2.fastq.gz
EGC-3	2016-07-26	PRJEB43504	SAMEA8401812	ERX5313779	ERR5533372	ftp.sra.ebi.ac.uk/vol1/fastq/ERR553/002/ERR5533372/ERR5533372_1.fastq.gz;ftp.sra.ebi.ac.uk/vol1/fastq/ERR553/002/ERR5533372/ERR5533372_2.fastq.gz
EGC-3	2016-08-11	PRJEB43504	SAMEA8401810	ERX5313778	ERR5533371	ftp.sra.ebi.ac.uk/vol1/fastq/ERR553/001/ERR5533371/ERR5533371_1.fastq.gz;ftp.sra.ebi.ac.uk/vol1/fastq/ERR553/001/ERR5533371/ERR5533371_2.fastq.gz
EGC-3	2016-08-27	PRJEB43504	SAMEA8401808	ERX5313777	ERR5533370	ftp.sra.ebi.ac.uk/vol1/fastq/ERR553/000/ERR5533370/ERR5533370_1.fastq.gz;ftp.sra.ebi.ac.uk/vol1/fastq/ERR553/000/ERR5533370/ERR5533370_2.fastq.gz
EGC-3	2016-09-12	PRJEB43504	SAMEA8401806	ERX5313776	ERR5533369	ftp.sra.ebi.ac.uk/vol1/fastq/ERR553/009/ERR5533369/ERR5533369_1.fastq.gz;ftp.sra.ebi.ac.uk/vol1/fastq/ERR553/009/ERR5533369/ERR5533369_2.fastq.gz
EGC-3	2016-09-28	PRJEB43504	SAMEA8401804	ERX5313775	ERR5533368	ftp.sra.ebi.ac.uk/vol1/fastq/ERR553/008/ERR5533368/ERR5533368_1.fastq.gz;ftp.sra.ebi.ac.uk/vol1/fastq/ERR553/008/ERR5533368/ERR5533368_2.fastq.gz
EGC-3	2016-10-14	PRJEB43504	SAMEA8401802	ERX5313774	ERR5533367	ftp.sra.ebi.ac.uk/vol1/fastq/ERR553/007/ERR5533367/ERR5533367_1.fastq.gz;ftp.sra.ebi.ac.uk/vol1/fastq/ERR553/007/ERR5533367/ERR5533367_2.fastq.gz
EGC-3	2016-10-30	PRJEB43504	SAMEA8401800	ERX5313773	ERR5533366	ftp.sra.ebi.ac.uk/vol1/fastq/ERR553/006/ERR5533366/ERR5533366_1.fastq.gz;ftp.sra.ebi.ac.uk/vol1/fastq/ERR553/006/ERR5533366/ERR5533366_2.fastq.gz
EGC-3	2016-11-15	PRJEB43504	SAMEA8401798	ERX5313772	ERR5533365	ftp.sra.ebi.ac.uk/vol1/fastq/ERR553/005/ERR5533365/ERR5533365_1.fastq.gz;ftp.sra.ebi.ac.uk/vol1/fastq/ERR553/005/ERR5533365/ERR5533365_2.fastq.gz
EGC-3	2016-12-01	PRJEB43504	SAMEA8401795	ERX5313771	ERR5533364	ftp.sra.ebi.ac.uk/vol1/fastq/ERR553/004/ERR5533364/ERR5533364_1.fastq.gz;ftp.sra.ebi.ac.uk/vol1/fastq/ERR553/004/ERR5533364/ERR5533364_2.fastq.gz
EGC-3	2016-12-17	PRJEB43504	SAMEA8401793	ERX5313770	ERR5533363	ftp.sra.ebi.ac.uk/vol1/fastq/ERR553/003/ERR5533363/ERR5533363_1.fastq.gz;ftp.sra.ebi.ac.uk/vol1/fastq/ERR553/003/ERR5533363/ERR5533363_2.fastq.gz
EGC-3	2017-01-02	PRJEB43504	SAMEA8401789	ERX5313769	ERR5533362	ftp.sra.ebi.ac.uk/vol1/fastq/ERR553/002/ERR5533362/ERR5533362_1.fastq.gz;ftp.sra.ebi.ac.uk/vol1/fastq/ERR553/002/ERR5533362/ERR5533362_2.fastq.gz
EGC-3	2017-01-18	PRJEB43504	SAMEA8401787	ERX5313768	ERR5533361	ftp.sra.ebi.ac.uk/vol1/fastq/ERR553/001/ERR5533361/ERR5533361_1.fastq.gz;ftp.sra.ebi.ac.uk/vol1/fastq/ERR553/001/ERR5533361/ERR5533361_2.fastq.gz
EGC-3	2017-02-03	PRJEB43504	SAMEA8401784	ERX5313767	ERR5533360	ftp.sra.ebi.ac.uk/vol1/fastq/ERR553/000/ERR5533360/ERR5533360_1.fastq.gz;ftp.sra.ebi.ac.uk/vol1/fastq/ERR553/000/ERR5533360/ERR5533360_2.fastq.gz
EGC-3	2017-02-19	PRJEB43504	SAMEA8401782	ERX5313766	ERR5533359	ftp.sra.ebi.ac.uk/vol1/fastq/ERR553/009/ERR5533359/ERR5533359_1.fastq.gz;ftp.sra.ebi.ac.uk/vol1/fastq/ERR553/009/ERR5533359/ERR5533359_2.fastq.gz
EGC-3	2017-03-07	PRJEB43504	SAMEA8401779	ERX5313765	ERR5533358	ftp.sra.ebi.ac.uk/vol1/fastq/ERR553/008/ERR5533358/ERR5533358_1.fastq.gz;ftp.sra.ebi.ac.uk/vol1/fastq/ERR553/008/ERR5533358/ERR5533358_2.fastq.gz
EGC-3	2017-03-23	PRJEB43504	SAMEA8401776	ERX5313764	ERR5533357	ftp.sra.ebi.ac.uk/vol1/fastq/ERR553/007/ERR5533357/ERR5533357_1.fastq.gz;ftp.sra.ebi.ac.uk/vol1/fastq/ERR553/007/ERR5533357/ERR5533357_2.fastq.gz
EGC-3	2017-04-08	PRJEB43504	SAMEA8401773	ERX5313763	ERR5533356	ftp.sra.ebi.ac.uk/vol1/fastq/ERR553/006/ERR5533356/ERR5533356_1.fastq.gz;ftp.sra.ebi.ac.uk/vol1/fastq/ERR553/006/ERR5533356/ERR5533356_2.fastq.gz
EGC-3	2017-04-24	PRJEB43504	SAMEA8401771	ERX5313762	ERR5533355	ftp.sra.ebi.ac.uk/vol1/fastq/ERR553/005/ERR5533355/ERR5533355_1.fastq.gz;ftp.sra.ebi.ac.uk/vol1/fastq/ERR553/005/ERR5533355/ERR5533355_2.fastq.gz
EGC-3	2017-05-10	PRJEB43504	SAMEA8401768	ERX5313761	ERR5533354	ftp.sra.ebi.ac.uk/vol1/fastq/ERR553/004/ERR5533354/ERR5533354_1.fastq.gz;ftp.sra.ebi.ac.uk/vol1/fastq/ERR553/004/ERR5533354/ERR5533354_2.fastq.gz
EGC-3	2017-05-26	PRJEB43504	SAMEA8401765	ERX5313760	ERR5533353	ftp.sra.ebi.ac.uk/vol1/fastq/ERR553/003/ERR5533353/ERR5533353_1.fastq.gz;ftp.sra.ebi.ac.uk/vol1/fastq/ERR553/003/ERR5533353/ERR5533353_2.fastq.gz
EGC-3	2017-06-11	PRJEB43504	SAMEA8401761	ERX5313759	ERR5533352	ftp.sra.ebi.ac.uk/vol1/fastq/ERR553/002/ERR5533352/ERR5533352_1.fastq.gz;ftp.sra.ebi.ac.uk/vol1/fastq/ERR553/002/ERR5533352/ERR5533352_2.fastq.gz
EGC-3	2017-06-27	PRJEB43504	SAMEA8401757	ERX5313758	ERR5533351	ftp.sra.ebi.ac.uk/vol1/fastq/ERR553/001/ERR5533351/ERR5533351_1.fastq.gz;ftp.sra.ebi.ac.uk/vol1/fastq/ERR553/001/ERR5533351/ERR5533351_2.fastq.gz
EGC-3	2017-07-13	PRJEB43504	SAMEA8401754	ERX5313757	ERR5533350	ftp.sra.ebi.ac.uk/vol1/fastq/ERR553/000/ERR5533350/ERR5533350_1.fastq.gz;ftp.sra.ebi.ac.uk/vol1/fastq/ERR553/000/ERR5533350/ERR5533350_2.fastq.gz
F4-S-1	2016-08-01	PRJEB43504	SAMEA8401751	ERX5313756	ERR5533349	ftp.sra.ebi.ac.uk/vol1/fastq/ERR553/009/ERR5533349/ERR5533349_1.fastq.gz;ftp.sra.ebi.ac.uk/vol1/fastq/ERR553/009/ERR5533349/ERR5533349_2.fastq.gz
F4-S-1	2016-08-15	PRJEB43504	SAMEA8401746	ERX5313755	ERR5533348	ftp.sra.ebi.ac.uk/vol1/fastq/ERR553/008/ERR5533348/ERR5533348_1.fastq.gz;ftp.sra.ebi.ac.uk/vol1/fastq/ERR553/008/ERR5533348/ERR5533348_2.fastq.gz
F4-S-1	2016-09-01	PRJEB43504	SAMEA8401743	ERX5313754	ERR5533347	ftp.sra.ebi.ac.uk/vol1/fastq/ERR553/007/ERR5533347/ERR5533347_1.fastq.gz;ftp.sra.ebi.ac.uk/vol1/fastq/ERR553/007/ERR5533347/ERR5533347_2.fastq.gz
F4-S-1	2016-09-15	PRJEB43504	SAMEA8401740	ERX5313753	ERR5533346	ftp.sra.ebi.ac.uk/vol1/fastq/ERR553/006/ERR5533346/ERR5533346_1.fastq.gz;ftp.sra.ebi.ac.uk/vol1/fastq/ERR553/006/ERR5533346/ERR5533346_2.fastq.gz
F4-S-1	2016-10-01	PRJEB43504	SAMEA8401737	ERX5313752	ERR5533345	ftp.sra.ebi.ac.uk/vol1/fastq/ERR553/005/ERR5533345/ERR5533345_1.fastq.gz;ftp.sra.ebi.ac.uk/vol1/fastq/ERR553/005/ERR5533345/ERR5533345_2.fastq.gz
F4-S-1	2016-11-01	PRJEB43504	SAMEA8401734	ERX5313751	ERR5533344	ftp.sra.ebi.ac.uk/vol1/fastq/ERR553/004/ERR5533344/ERR5533344_1.fastq.gz;ftp.sra.ebi.ac.uk/vol1/fastq/ERR553/004/ERR5533344/ERR5533344_2.fastq.gz
F4-S-1	2016-12-01	PRJEB43504	SAMEA8401729	ERX5313750	ERR5533343	ftp.sra.ebi.ac.uk/vol1/fastq/ERR553/003/ERR5533343/ERR5533343_1.fastq.gz;ftp.sra.ebi.ac.uk/vol1/fastq/ERR553/003/ERR5533343/ERR5533343_2.fastq.gz
F4-S-1	2017-01-01	PRJEB43504	SAMEA8401728	ERX5313749	ERR5533342	ftp.sra.ebi.ac.uk/vol1/fastq/ERR553/002/ERR5533342/ERR5533342_1.fastq.gz;ftp.sra.ebi.ac.uk/vol1/fastq/ERR553/002/ERR5533342/ERR5533342_2.fastq.gz
F4-S-1	2017-02-01	PRJEB43504	SAMEA8401726	ERX5313748	ERR5533341	ftp.sra.ebi.ac.uk/vol1/fastq/ERR553/001/ERR5533341/ERR5533341_1.fastq.gz;ftp.sra.ebi.ac.uk/vol1/fastq/ERR553/001/ERR5533341/ERR5533341_2.fastq.gz
F4-S-1	2017-02-14	PRJEB43504	SAMEA8401722	ERX5313747	ERR5533340	ftp.sra.ebi.ac.uk/vol1/fastq/ERR553/000/ERR5533340/ERR5533340_1.fastq.gz;ftp.sra.ebi.ac.uk/vol1/fastq/ERR553/000/ERR5533340/ERR5533340_2.fastq.gz
F4-S-1	2017-03-01	PRJEB43504	SAMEA8401720	ERX5313746	ERR5533339	ftp.sra.ebi.ac.uk/vol1/fastq/ERR553/009/ERR5533339/ERR5533339_1.fastq.gz;ftp.sra.ebi.ac.uk/vol1/fastq/ERR553/009/ERR5533339/ERR5533339_2.fastq.gz
F4-S-1	2017-03-08	PRJEB43504	SAMEA8401718	ERX5313745	ERR5533338	ftp.sra.ebi.ac.uk/vol1/fastq/ERR553/008/ERR5533338/ERR5533338_1.fastq.gz;ftp.sra.ebi.ac.uk/vol1/fastq/ERR553/008/ERR5533338/ERR5533338_2.fastq.gz
F4-S-1	2017-03-15	PRJEB43504	SAMEA8401717	ERX5313744	ERR5533337	ftp.sra.ebi.ac.uk/vol1/fastq/ERR553/007/ERR5533337/ERR5533337_1.fastq.gz;ftp.sra.ebi.ac.uk/vol1/fastq/ERR553/007/ERR5533337/ERR5533337_2.fastq.gz
F4-S-1	2017-03-22	PRJEB43504	SAMEA8401715	ERX5313743	ERR5533336	ftp.sra.ebi.ac.uk/vol1/fastq/ERR553/006/ERR5533336/ERR5533336_1.fastq.gz;ftp.sra.ebi.ac.uk/vol1/fastq/ERR553/006/ERR5533336/ERR5533336_2.fastq.gz
F4-S-1	2017-04-01	PRJEB43504	SAMEA8401712	ERX5313742	ERR5533335	ftp.sra.ebi.ac.uk/vol1/fastq/ERR553/005/ERR5533335/ERR5533335_1.fastq.gz;ftp.sra.ebi.ac.uk/vol1/fastq/ERR553/005/ERR5533335/ERR5533335_2.fastq.gz
F4-S-1	2017-04-15	PRJEB43504	SAMEA8401710	ERX5313741	ERR5533334	ftp.sra.ebi.ac.uk/vol1/fastq/ERR553/004/ERR5533334/ERR5533334_1.fastq.gz;ftp.sra.ebi.ac.uk/vol1/fastq/ERR553/004/ERR5533334/ERR5533334_2.fastq.gz
F4-S-1	2017-05-01	PRJEB43504	SAMEA8401708	ERX5313740	ERR5533333	ftp.sra.ebi.ac.uk/vol1/fastq/ERR553/003/ERR5533333/ERR5533333_1.fastq.gz;ftp.sra.ebi.ac.uk/vol1/fastq/ERR553/003/ERR5533333/ERR5533333_2.fastq.gz
F4-S-1	2017-05-15	PRJEB43504	SAMEA8401706	ERX5313739	ERR5533332	ftp.sra.ebi.ac.uk/vol1/fastq/ERR553/002/ERR5533332/ERR5533332_1.fastq.gz;ftp.sra.ebi.ac.uk/vol1/fastq/ERR553/002/ERR5533332/ERR5533332_2.fastq.gz
F4-S-1	2017-06-01	PRJEB43504	SAMEA8401704	ERX5313738	ERR5533331	ftp.sra.ebi.ac.uk/vol1/fastq/ERR553/001/ERR5533331/ERR5533331_1.fastq.gz;ftp.sra.ebi.ac.uk/vol1/fastq/ERR553/001/ERR5533331/ERR5533331_2.fastq.gz
F4-S-1	2017-06-15	PRJEB43504	SAMEA8401702	ERX5313737	ERR5533330	ftp.sra.ebi.ac.uk/vol1/fastq/ERR553/000/ERR5533330/ERR5533330_1.fastq.gz;ftp.sra.ebi.ac.uk/vol1/fastq/ERR553/000/ERR5533330/ERR5533330_2.fastq.gz
F4-S-1	2017-07-01	PRJEB43504	SAMEA8401700	ERX5313736	ERR5533329	ftp.sra.ebi.ac.uk/vol1/fastq/ERR553/009/ERR5533329/ERR5533329_1.fastq.gz;ftp.sra.ebi.ac.uk/vol1/fastq/ERR553/009/ERR5533329/ERR5533329_2.fastq.gz
F4-S-1	2017-07-08	PRJEB43504	SAMEA8401699	ERX5313735	ERR5533328	ftp.sra.ebi.ac.uk/vol1/fastq/ERR553/008/ERR5533328/ERR5533328_1.fastq.gz;ftp.sra.ebi.ac.uk/vol1/fastq/ERR553/008/ERR5533328/ERR5533328_2.fastq.gz
F4-S-1	2017-07-15	PRJEB43504	SAMEA8401697	ERX5313734	ERR5533327	ftp.sra.ebi.ac.uk/vol1/fastq/ERR553/007/ERR5533327/ERR5533327_1.fastq.gz;ftp.sra.ebi.ac.uk/vol1/fastq/ERR553/007/ERR5533327/ERR5533327_2.fastq.gz
F4-S-1	2017-07-22	PRJEB43504	SAMEA8401557	ERX5313733	ERR5533326	ftp.sra.ebi.ac.uk/vol1/fastq/ERR553/006/ERR5533326/ERR5533326_1.fastq.gz;ftp.sra.ebi.ac.uk/vol1/fastq/ERR553/006/ERR5533326/ERR5533326_2.fastq.gz
